# Supplementary material for: The impact of moderate-intensity basketball intervention on the physical self-esteem and school adjustment of first-year high school students
Source: PeerJ. 2024 Sep 18;12:e17941. doi: 10.7717/peerj.17941 (PMC11416090; doi:10.7717/peerj.17941)
Supplement: Data S1 — All birds which did not show normal growth in the first examination, but did show normal growth in the second. [file peerj-12-17941-s001.xlsx]

## Sheet: Sheet1
group	gender	age	pre-test	Motor skills	Physical condition	Physical attractiveness	physical quality	Self worth	Physical self-esteem Total score		School attitude	Peer relationships	Teacher-student relationship	Academic adaptation	Conventional adaptation	School Adaptation Total Score		post-test	Motor skills	Physical condition	Physical attractiveness	physical quality	Self worth	Physical self-esteem Total score		School attitude	Peer relationships	Teacher-student relationship	Academic adaptation	Conventional adaptation	School Adaptation Total Score
1	1	16		17	15	17	17	17	83		25	27	16	15	10	93			16	18	17	17	14	82		22	24	19	15	14	94
1	1	16		11	12	11	12	10	56		20	21	19	14	15	89			12	12	11	12	12	59		25	23	16	14	14	92
1	1	16		22	12	10	19	10	73		15	28	20	18	12	93			24	14	9	11	9	67		19	25	20	14	16	94
1	2	16		10	8	12	16	11	57		25	28	18	18	19	108			10	9	15	15	10	59		26	24	20	17	16	103
1	1	17		15	19	21	17	17	89		29	30	13	18	17	107			18	18	18	18	18	90		27	30	22	12	14	105
1	2	17		15	13	13	17	13	71		28	30	15	10	9	92			19	14	18	16	9	76		21	20	15	15	12	83
1	2	17		10	16	13	15	16	70		26	26	18	18	17	105			15	15	15	16	15	76		29	26	15	17	18	105
1	1	16		19	20	21	19	18	97		20	15	12	15	13	75			20	19	19	21	20	99		26	27	20	21	15	109
1	1	16		11	12	11	12	14	60		24	22	19	19	13	97			13	11	12	12	12	60		23	22	17	18	17	97
1	2	16		12	23	15	15	18	83		24	24	13	18	18	97			15	22	19	21	16	93		21	28	22	12	15	98
1	1	16		13	13	18	17	19	80		25	13	22	18	14	92			14	18	17	19	17	85		21	21	12	17	17	88
1	1	16		15	15	12	17	12	71		32	28	14	19	18	111			11	13	16	18	14	72		27	24	15	16	19	101
1	1	16		13	11	14	11	11	60		12	28	13	14	11	78			12	11	10	12	16	61		27	19	8	13	19	86
1	1	16		22	20	13	19	17	91		33	30	17	18	16	114			22	24	15	22	21	104		27	29	21	16	15	108
1	1	16		13	16	17	13	16	75		17	28	11	16	11	83			9	17	13	18	17	74		26	19	11	14	17	87
1	1	16		9	24	23	12	21	89		35	30	25	21	20	131			12	24	15	21	21	93		33	30	25	17	19	124
1	2	16		9	17	11	9	9	55		18	24	16	13	14	85			17	15	14	16	14	76		23	15	14	19	9	80
1	1	16		13	10	12	16	12	63		21	28	10	14	11	84			12	12	14	11	12	61		24	16	7	18	18	83
1	1	16		8	16	12	9	11	56		27	19	7	19	20	92			6	15	10	15	11	57		18	26	17	18	12	91
1	2	16		13	14	15	15	12	69		17	11	14	14	13	69			12	15	15	15	15	72		12	13	8	10	7	50
1	1	16		11	11	11	12	11	56		27	24	17	15	11	94			12	11	12	13	11	59		23	21	18	15	13	90
1	1	16		10	18	10	10	10	58		31	30	21	15	18	115			11	15	10	13	12	61		27	30	20	17	15	109
1	1	16		23	23	7	15	10	78		18	25	15	19	15	92			18	13	16	18	15	80		18	22	18	17	16	91
1	2	17		10	12	21	9	15	67		13	18	17	20	14	82			15	15	15	15	20	80		21	20	16	13	12	82
1	2	16		9	7	6	9	9	40		15	26	16	12	13	82			7	9	6	9	10	41		10	23	13	6	15	67
1	1	16		11	19	10	18	10	68		16	18	15	13	16	78			12	15	13	15	18	73		17	18	11	13	11	70
1	2	16		14	9	10	10	9	52		34	27	21	16	20	118			17	15	14	16	8	70		29	28	22	17	17	113
1	2	15		12	11	10	12	10	55		29	30	24	20	14	117			14	10	11	11	12	58		29	30	24	14	20	117
1	1	16		10	13	15	10	18	66		32	29	24	19	19	123			15	12	13	15	14	69		32	30	23	18	19	122
1	1	16		19	24	9	16	18	86		25	26	14	15	17	97			18	19	17	18	20	92		28	26	15	17	18	104
1	2	16		12	12	12	12	12	60		24	30	22	17	17	110			12	12	12	12	12	60		28	30	19	15	19	111
1	1	16		8	9	8	10	12	47		30	28	21	21	19	119			10	9	10	13	10	52		33	26	24	18	19	120
1	2	16		8	7	14	7	10	46		32	30	17	16	19	114			9	15	18	10	12	64		30	29	22	17	17	115
1	2	15		11	6	10	7	10	44		16	24	23	11	15	89			10	10	8	12	14	54		24	13	19	18	15	89
1	2	16		10	12	20	10	16	68		23	19	21	19	14	96			17	19	17	18	18	89		24	27	19	14	16	100
1	1	16		9	9	10	7	6	41		21	20	16	15	15	87			6	11	6	12	15	50		21	22	15	18	11	87
1	2	16		22	18	23	20	19	102		35	30	25	20	20	130			15	22	24	19	24	104		33	30	25	19	20	127
1	1	16		9	11	14	8	10	52		26	22	20	20	16	104			9	12	11	10	12	54		25	26	17	17	15	100
1	2	16		9	8	10	17	10	54		7	14	9	5	10	45			15	15	14	16	12	72		10	13	7	5	10	45
1	2	16		14	9	11	15	12	61		19	18	17	13	11	78			17	8	11	19	8	63		17	18	22	11	15	83
1	2	16		9	16	11	18	10	64		20	27	7	13	6	73			8	15	10	18	12	63		12	20	17	10	10	69
1	2	16		6	12	7	6	11	42		21	29	20	17	18	105			10	7	6	8	7	38		27	26	20	18	17	108
1	2	16		11	12	12	12	11	58		20	23	12	15	18	88			9	12	11	13	13	58		23	16	12	19	11	81
1	2	18		11	9	12	10	9	51		25	23	18	15	12	93			12	14	12	10	12	60		24	21	16	20	12	93
2	1	17		7	12	12	10	8	49		25	22	16	17	14	94			14	13	13	11	13	64		23	26	18	15	18	100
2	1	16		7	7	10	6	10	40		26	24	18	17	12	97			12	11	13	12	12	60		28	24	20	20	14	106
2	1	16		12	15	17	12	15	71		29	30	19	23	17	118			15	15	19	15	17	81		33	30	25	22	20	130
2	1	15		18	23	21	21	24	107		24	30	17	16	18	105			23	24	23	23	22	115		35	30	23	20	20	128
2	2	16		12	14	14	10	12	62		14	23	15	15	16	83			14	13	15	20	12	74		22	28	21	12	10	93
2	1	16		18	19	19	17	17	90		27	25	16	14	15	97			24	23	14	18	18	97		29	26	19	17	16	107
2	1	16		9	17	9	15	10	60		21	21	10	11	10	73			15	18	13	18	14	78		17	26	9	10	10	72
2	2	17		11	10	14	16	10	61		23	21	22	17	18	101			19	12	19	15	12	77		34	30	24	21	19	128
2	2	17		17	14	9	14	15	69		25	23	20	18	16	102			22	19	16	21	17	95		33	30	22	20	19	124
2	2	16		21	15	12	21	15	84		22	19	14	12	13	80			24	19	14	23	21	101		21	25	16	13	13	88
2	2	17		6	12	15	12	12	57		30	30	16	20	16	112			15	10	15	14	14	68		31	30	18	23	16	118
2	1	15		21	21	18	24	21	105		29	23	19	15	17	103			23	23	21	22	22	111		34	30	24	17	20	125
2	1	16		21	23	13	15	20	92		24	26	19	16	16	101			21	21	22	22	22	108		28	26	22	17	16	109
2	1	16		6	12	9	6	6	39		21	18	14	13	15	81			10	13	11	14	12	60		22	19	20	17	11	89
2	2	16		10	16	7	17	13	63		17	29	19	13	20	98			15	17	16	18	15	81		25	28	25	16	16	110
2	2	16		11	12	15	15	14	67		26	30	17	18	18	109			18	18	19	18	17	90		27	30	20	13	18	108
2	2	16		11	13	14	13	12	63		18	19	14	15	9	75			12	12	20	18	18	80		23	13	14	14	14	78
2	2	15		18	17	18	18	15	86		30	29	16	18	17	110			21	20	19	21	21	102		34	30	24	23	20	131
2	1	17		18	18	18	17	16	87		19	28	13	15	13	88			18	15	18	18	14	83		29	29	18	18	15	109
2	1	16		16	16	13	20	18	83		26	28	21	18	20	113			19	17	21	22	22	101		35	30	25	22	20	132
2	2	16		14	17	7	15	13	66		23	30	19	21	16	109			16	24	16	15	22	93		34	30	25	23	20	132
2	1	16		8	21	12	18	15	74		27	29	17	13	13	99			19	23	14	16	19	91		32	28	24	18	11	113
2	2	16		12	12	13	12	12	61		24	24	19	18	14	99			14	15	18	12	13	72		28	24	20	18	16	106
2	1	16		9	14	11	15	9	58		24	26	20	18	15	103			13	19	15	11	10	68		28	25	23	22	18	116
2	2	16		14	11	10	19	18	72		28	24	17	18	15	102			20	20	14	21	20	95		32	25	18	18	17	110
2	1	16		19	17	15	15	14	80		26	22	21	17	15	101			24	20	13	19	14	90		27	25	20	21	16	109
2	2	16		13	9	10	12	12	56		28	29	21	16	13	107			12	11	13	17	13	66		31	30	22	19	19	121
2	1	16		8	6	12	6	9	41		27	28	19	13	16	103			12	10	10	15	14	61		33	30	20	22	16	121
2	2	17		11	15	8	13	12	59		27	28	21	20	16	112			11	14	12	16	13	66		33	30	23	16	20	122
2	1	16		6	6	7	6	7	32		23	29	19	21	15	107			12	13	11	12	12	60		33	27	24	21	19	124
2	2	16		8	15	9	15	10	57		26	26	20	17	8	97			16	13	16	12	10	67		28	24	21	18	18	109
2	2	15		15	18	9	10	9	61		29	28	13	18	18	106			13	18	17	15	15	78		32	25	24	21	20	122
2	2	16		14	11	11	13	7	56		24	22	17	16	14	93			13	15	14	13	14	69		26	25	21	15	19	106
2	1	16		23	18	16	21	17	95		25	29	20	20	18	112			21	24	18	19	23	105		32	30	23	20	20	125
2	1	16		18	16	11	16	18	79		20	24	16	17	18	95			16	21	18	20	17	92		26	24	16	17	15	98
2	2	16		8	7	18	10	12	55		17	15	17	17	14	80			10	13	14	14	13	64		14	26	18	13	17	88
2	2	16		9	9	14	15	17	64		25	28	22	17	16	108			11	23	13	21	17	85		33	30	23	21	20	127
2	2	16		11	16	18	18	9	72		28	28	21	25	19	121			14	21	16	13	19	83		35	30	25	25	20	135
2	1	16		12	12	11	12	12	59		30	26	20	15	15	106			13	13	10	18	15	69		33	28	23	23	20	127
2	2	16		15	9	9	15	7	55		27	26	17	12	13	95			13	13	10	14	13	63		28	26	15	11	18	98
2	1	16		6	6	9	6	6	33		27	24	14	18	15	98			12	12	11	9	13	57		23	25	22	20	18	108
2	2	16		12	10	14	9	12	57		24	26	21	19	16	106			15	17	13	18	13	76		30	28	21	20	20	119
2	2	16		17	18	13	15	17	80		25	24	19	17	14	99			18	19	15	17	21	90		30	26	16	23	16	111
2	2	16		6	6	9	6	6	33		30	27	15	15	16	103			9	11	11	10	14	55		30	28	24	19	20	121
